# Supplementary material for: Neural correlates of obesity across the lifespan
Source: Commun Biol. 2024 May 28;7:656. doi: 10.1038/s42003-024-06361-9 (PMC11133431; doi:10.1038/s42003-024-06361-9)
Supplement: Supplementary file 4 — Supplementary Data 1-5 [file 42003_2024_6361_MOESM4_ESM.xlsx]

## Sheet: Supplementary Data 1
Table S1 - associations between cortical thickness and BMI in the ABCD sample
Parcel	Heimsphere	p-value	t-value	Estimate	Standard error
Caudal Anterior Cingulate	Left	0.0617	-1.8689	-0.0033	0.0018
Caudal Middle Frontal		0.1289	-1.5188	-0.0018	0.0012
Cuneus		0.1939	-1.2993	-0.0016	0.0012
Entorhinal		0.0005	-3.4924	-0.0087	0.0025
Fusiform		0.2568	-1.1341	-0.0011	0.0010
Inferior Parietal		0.0008	-3.3518	-0.0035	0.0010
Inferior Temporal		0.0080	-2.6546	-0.0032	0.0012
Isthmus Cingulate		0.0000	-4.1404	-0.0055	0.0013
Lateral Occipital		0.8067	-0.2446	-0.0003	0.0010
Lateral Orbitofrontal		0.0000	-5.2793	-0.0057	0.0011
Lingual		0.0006	-3.4502	-0.0039	0.0011
Medial Orbitofrontal		0.0014	-3.2036	-0.0039	0.0012
Middle Temporal		0.0000	-5.6838	-0.0078	0.0014
Parahippocampal		0.5355	0.6197	0.0014	0.0022
Paracentral		0.0021	-3.0758	-0.0038	0.0012
Pars Opercularis		0.6861	-0.4041	-0.0005	0.0011
Pars Orbitalis		0.0000	-5.3451	-0.0085	0.0016
Pars Triangularis		0.0002	-3.7276	-0.0044	0.0012
Pericalcarine		0.7337	-0.3402	-0.0005	0.0013
Postcentral		0.4838	-0.7003	-0.0009	0.0012
Posterior Cingulate		0.0230	-2.2736	-0.0026	0.0012
Precentral		0.3719	-0.8930	-0.0010	0.0012
Precuneus		0.0386	-2.0692	-0.0020	0.0009
Rostral Anterior Cingulate		0.0303	-2.1667	-0.0035	0.0016
Rostral Middle Frontal		0.0000	-6.7008	-0.0066	0.0010
Superior Frontal		0.0000	-5.9816	-0.0065	0.0011
Superior Parietal		0.3966	-0.8477	-0.0008	0.0010
Superior Temporal		0.0000	-5.5413	-0.0072	0.0013
Supramarginal		0.0121	-2.5098	-0.0030	0.0012
Transverse Temporal		0.1156	-1.5736	-0.0027	0.0017
Insula		0.2089	-1.2568	-0.0016	0.0013
Caudal Anterior Cingulate	Right	0.1772	-1.3494	-0.0022	0.0017
Caudal Middle Frontal		0.0004	-3.5195	-0.0043	0.0012
Cuneus		0.0256	-2.2329	-0.0027	0.0012
Entorhinal		0.0031	-2.9599	-0.0081	0.0027
Fusiform		0.2771	-1.0870	-0.0011	0.0010
Inferior Parietal		0.2886	-1.0613	-0.0011	0.0010
Inferior Temporal		0.0238	-2.2604	-0.0027	0.0012
Isthmus Cingulate		0.1465	-1.4520	-0.0020	0.0014
Lateral Occipital		0.1422	-1.4679	-0.0016	0.0011
Lateral Orbitofrontal		0.0000	-6.7204	-0.0075	0.0011
Lingual		0.0416	-2.0373	-0.0023	0.0011
Medial Orbitofrontal		0.0000	-5.8721	-0.0067	0.0011
Middle Temporal		0.0000	-5.9595	-0.0077	0.0013
Parahippocampal		0.7481	-0.3212	-0.0006	0.0019
Paracentral		0.0286	-2.1899	-0.0026	0.0012
Pars Opercularis		0.1138	-1.5814	-0.0018	0.0012
Pars Orbitalis		0.0000	-6.4987	-0.0100	0.0015
Pars Triangularis		0.0000	-6.4003	-0.0074	0.0012
Pericalcarine		0.3801	-0.8778	-0.0012	0.0014
Postcentral		0.1841	-1.3283	-0.0017	0.0013
Posterior Cingulate		0.1142	-1.5798	-0.0017	0.0011
Precentral		0.8754	0.1568	0.0002	0.0013
Precuneus		0.1817	-1.3357	-0.0013	0.0009
Rostral Anterior Cingulate		0.6072	-0.5141	-0.0009	0.0017
Rostral Middle Frontal		0.0000	-10.7285	-0.0107	0.0010
Superior Frontal		0.0000	-7.8937	-0.0085	0.0011
Superior Parietal		0.6295	0.4824	0.0005	0.0010
Superior Temporal		0.0000	-4.2000	-0.0052	0.0012
Supramarginal		0.3357	-0.9628	-0.0011	0.0012
Transverse Temporal		0.0022	-3.0561	-0.0078	0.0025
Insula		0.2826	-1.0745	-0.0014	0.0013

## Sheet: Supplementary Data 2
Table S2 - associations between cortical thickness and BMI in the HCP sample
Parcel	Hemisphere	p-value	t-value	Estaimte	Standard error
Caudal Anterior Cingulate	Left	0.0091	2.6146	0.0026	0.0010
Caudal Middle Frontal		0.0000	4.1549	0.0033	0.0008
Cuneus		0.1905	1.3101	0.0011	0.0008
Entorhinal		0.5128	-0.6547	-0.0011	0.0016
Fusiform		0.0960	1.6666	0.0012	0.0007
Inferior Parietal		0.0047	2.8366	0.0018	0.0006
Inferior Temporal		0.0503	1.9605	0.0016	0.0008
Isthmus Cingulate		0.6648	0.4335	0.0005	0.0011
Lateral Occipital		0.4443	0.7653	0.0006	0.0007
Lateral Orbitofrontal		0.0013	3.2372	0.0026	0.0008
Lingual		0.5894	0.5399	0.0004	0.0007
Medial Orbitofrontal		0.0005	3.4753	0.0034	0.0010
Middle Temporal		0.7581	0.3080	0.0002	0.0007
Parahippocampal		0.8066	-0.2449	-0.0004	0.0018
Paracentral		0.0365	2.0943	0.0018	0.0008
Pars Opercularis		0.0286	2.1931	0.0018	0.0008
Pars Orbitalis		0.0274	2.2102	0.0022	0.0010
Pars Triangularis		0.0016	3.1583	0.0025	0.0008
Pericalcarine		0.4051	-0.8329	-0.0008	0.0010
Postcentral		0.0037	2.9139	0.0022	0.0007
Posterior Cingulate		0.3227	0.9895	0.0008	0.0008
Precentral		0.0418	2.0390	0.0017	0.0008
Precuneus		0.0001	3.8196	0.0024	0.0006
Rostral Anterior Cingulate		0.0004	3.5766	0.0040	0.0011
Rostral Middle Frontal		0.0000	5.4416	0.0039	0.0007
Superior Frontal		0.0000	4.1024	0.0030	0.0007
Superior Parietal		0.0000	4.2515	0.0028	0.0007
Superior Temporal		0.9753	0.0310	0.0000	0.0008
Supramarginal		0.1075	1.6115	0.0011	0.0007
Transverse Temporal		0.7236	-0.3538	-0.0005	0.0014
Insula		0.3225	0.9900	0.0008	0.0009
Caudal Anterior Cingulate	Right	0.6231	-0.4917	-0.0006	0.0013
Caudal Middle Frontal		0.0199	2.3320	0.0017	0.0007
Cuneus		0.2296	1.2023	0.0010	0.0008
Entorhinal		0.0010	-3.3059	-0.0064	0.0019
Fusiform		0.7993	0.2543	0.0002	0.0007
Inferior Parietal		0.0000	5.2741	0.0033	0.0006
Inferior Temporal		0.4815	0.7043	0.0006	0.0008
Isthmus Cingulate		0.9456	-0.0683	-0.0001	0.0011
Lateral Occipital		0.0251	2.2437	0.0018	0.0008
Lateral Orbitofrontal		0.5529	-0.5937	-0.0005	0.0008
Lingual		0.1155	1.5754	0.0012	0.0008
Medial Orbitofrontal		0.6938	0.3939	0.0004	0.0010
Middle Temporal		0.0980	1.6566	0.0012	0.0007
Parahippocampal		0.1063	-1.6168	-0.0025	0.0015
Paracentral		0.1617	1.4007	0.0012	0.0009
Pars Opercularis		0.9064	0.1176	0.0001	0.0008
Pars Orbitalis		0.0117	-2.5259	-0.0027	0.0011
Pars Triangularis		0.0068	-2.7118	-0.0022	0.0008
Pericalcarine		0.7684	0.2945	0.0003	0.0011
Postcentral		0.0055	2.7812	0.0020	0.0007
Posterior Cingulate		0.7118	0.3696	0.0003	0.0008
Precentral		0.1139	1.5827	0.0013	0.0008
Precuneus		0.0010	3.3086	0.0021	0.0006
Rostral Anterior Cingulate		0.6091	0.5116	0.0006	0.0012
Rostral Middle Frontal		0.2285	-1.2053	-0.0008	0.0007
Superior Frontal		0.3282	0.9783	0.0007	0.0007
Superior Parietal		0.0000	5.8453	0.0039	0.0007
Superior Temporal		0.2189	-1.2303	-0.0010	0.0008
Supramarginal		0.0102	2.5740	0.0018	0.0007
Transverse Temporal		0.9716	-0.0356	0.0000	0.0013
Insula		0.2047	1.2692	0.0011	0.0008

## Sheet: Supplementary Data 3
Table S3 - associations between cortical thickness and BMI in the HCP Aging sample
Parcel	Hemisphere	p-value	t-value	Estimate	Standard error
Caudal Anterior Cingulate	Left	0.8887	-0.1402	-0.0004	0.0026
Caudal Middle Frontal		0.4279	-0.7945	-0.0017	0.0021
Cuneus		0.8231	0.2239	0.0004	0.0019
Entorhinal		0.8186	-0.2297	-0.0007	0.0029
Fusiform		0.1910	-1.3124	-0.0022	0.0017
Inferior Parietal		0.4539	0.7504	0.0013	0.0018
Inferior Temporal		0.4783	-0.7104	-0.0012	0.0017
Isthmus Cingulate		0.5715	-0.5668	-0.0013	0.0022
Lateral Occipital		0.7606	-0.3051	-0.0005	0.0015
Lateral Orbitofrontal		0.1631	-1.4000	-0.0025	0.0018
Lingual		0.9939	-0.0077	0.0000	0.0017
Medial Orbitofrontal		0.4582	0.7433	0.0019	0.0026
Middle Temporal		0.7600	-0.3059	-0.0006	0.0019
Parahippocampal		0.2413	-1.1753	-0.0047	0.0040
Paracentral		0.7159	-0.3645	-0.0009	0.0024
Pars Opercularis		0.9054	-0.1190	-0.0003	0.0022
Pars Orbitalis		0.0473	-1.9968	-0.0050	0.0025
Pars Triangularis		0.4916	-0.6892	-0.0015	0.0021
Pericalcarine		0.1361	1.4969	0.0030	0.0020
Postcentral		0.9201	-0.1005	-0.0002	0.0018
Posterior Cingulate		0.3587	0.9201	0.0021	0.0022
Precentral		0.5140	-0.6538	-0.0013	0.0019
Precuneus		0.9579	-0.0529	-0.0001	0.0020
Rostral Anterior Cingulate		0.7457	-0.3248	-0.0010	0.0030
Rostral Middle Frontal		0.3007	-1.0378	-0.0020	0.0019
Superior Frontal		0.4133	-0.8199	-0.0017	0.0020
Superior Parietal		0.5935	0.5347	0.0011	0.0020
Superior Temporal		0.3020	-1.0351	-0.0020	0.0020
Supramarginal		0.8487	0.1911	0.0004	0.0018
Transverse Temporal		0.4915	-0.6893	-0.0021	0.0030
Insula		0.0138	-2.4847	-0.0050	0.0020
Caudal Anterior Cingulate	Right	0.5955	-0.5318	-0.0017	0.0032
Caudal Middle Frontal		0.6300	0.4825	0.0010	0.0020
Cuneus		0.9057	-0.1186	-0.0002	0.0019
Entorhinal		0.9482	0.0651	0.0002	0.0035
Fusiform		0.8725	-0.1606	-0.0003	0.0018
Inferior Parietal		0.1442	-1.4665	-0.0028	0.0019
Inferior Temporal		0.4089	-0.8276	-0.0015	0.0018
Isthmus Cingulate		0.4998	-0.6762	-0.0014	0.0021
Lateral Occipital		0.0498	-1.9745	-0.0032	0.0016
Lateral Orbitofrontal		0.1734	-1.3664	-0.0026	0.0019
Lingual		0.7625	-0.3026	-0.0005	0.0017
Medial Orbitofrontal		0.4184	-0.8110	-0.0025	0.0030
Middle Temporal		0.6609	-0.4394	-0.0009	0.0020
Parahippocampal		0.0472	-1.9976	-0.0068	0.0034
Paracentral		0.6419	-0.4658	-0.0011	0.0023
Pars Opercularis		0.2306	1.2027	0.0026	0.0021
Pars Orbitalis		0.8283	0.2172	0.0006	0.0026
Pars Triangularis		0.5817	0.5518	0.0012	0.0021
Pericalcarine		0.2369	-1.1865	-0.0023	0.0020
Postcentral		0.5972	-0.5294	-0.0010	0.0018
Posterior Cingulate		0.3299	0.9768	0.0022	0.0023
Precentral		0.5984	0.5277	0.0012	0.0022
Precuneus		0.4790	-0.7093	-0.0014	0.0020
Rostral Anterior Cingulate		0.7593	-0.3069	-0.0011	0.0036
Rostral Middle Frontal		0.7121	0.3696	0.0007	0.0018
Superior Frontal		0.7733	-0.2885	-0.0005	0.0019
Superior Parietal		0.9569	-0.0541	-0.0001	0.0019
Superior Temporal		0.7852	-0.2730	-0.0005	0.0020
Supramarginal		0.4464	-0.7631	-0.0015	0.0020
Transverse Temporal		0.9632	-0.0463	-0.0001	0.0030
Insula		0.0452	-2.0159	-0.0041	0.0020

## Sheet: Supplementary Data 4
Table S4 - associations between cortical thickness and BMI in the UKBB sample
Parcel	Hemisphere	p-value	t-value	Estimate	Standard error
Caudal Anterior Cingulate	Left	0.0000	-6.3194	-0.0023	0.0004
Caudal Middle Frontal		0.1679	1.3792	0.0003	0.0002
Cuneus		0.0000	14.4223	0.0027	0.0002
Entorhinal		0.0000	-12.0067	-0.0048	0.0004
Fusiform		0.0000	-7.4343	-0.0013	0.0002
Inferior Parietal		0.1174	1.5658	0.0003	0.0002
Inferior Temporal		0.0000	-9.2134	-0.0017	0.0002
Isthmus Cingulate		0.2543	-1.1401	-0.0003	0.0002
Lateral Occipital		0.0000	15.3830	0.0025	0.0002
Lateral Orbitofrontal		0.0000	-4.3515	-0.0008	0.0002
Lingual		0.0000	13.2417	0.0025	0.0002
Medial Orbitofrontal		0.0000	-6.5079	-0.0015	0.0002
Middle Temporal		0.0000	-7.4561	-0.0014	0.0002
Parahippocampal		0.0000	-7.5366	-0.0029	0.0004
Paracentral		0.0000	-6.9056	-0.0017	0.0002
Pars Opercularis		0.0320	-2.1440	-0.0004	0.0002
Pars Orbitalis		0.0003	-3.6611	-0.0008	0.0002
Pars Triangularis		0.0019	3.1058	0.0006	0.0002
Pericalcarine		0.0000	16.5586	0.0031	0.0002
Postcentral		0.0000	8.9611	0.0016	0.0002
Posterior Cingulate		0.0009	-3.3340	-0.0008	0.0002
Precentral		0.0043	-2.8530	-0.0007	0.0002
Precuneus		0.0019	3.1086	0.0006	0.0002
Rostral Anterior Cingulate		0.0000	-8.8392	-0.0022	0.0002
Rostral Middle Frontal		0.0000	8.8621	0.0015	0.0002
Superior Frontal		0.0351	2.1073	0.0004	0.0002
Superior Parietal		0.0000	10.4315	0.0019	0.0002
Superior Temporal		0.0000	-10.8002	-0.0023	0.0002
Supramarginal		0.0012	-3.2456	-0.0006	0.0002
Transverse Temporal		0.1433	1.4635	0.0005	0.0003
Insula		0.0000	-14.8337	-0.0032	0.0002
Caudal Anterior Cingulate	Right	0.0808	-1.7458	-0.0008	0.0004
Caudal Middle Frontal		0.0032	2.9501	0.0006	0.0002
Cuneus		0.0000	14.0602	0.0025	0.0002
Entorhinal		0.0000	-6.8848	-0.0030	0.0004
Fusiform		0.0000	-4.9647	-0.0009	0.0002
Inferior Parietal		0.0000	5.7970	0.0010	0.0002
Inferior Temporal		0.0000	-4.1019	-0.0007	0.0002
Isthmus Cingulate		0.0093	-2.6008	-0.0006	0.0002
Lateral Occipital		0.0000	16.3235	0.0028	0.0002
Lateral Orbitofrontal		0.1285	-1.5200	-0.0003	0.0002
Lingual		0.0000	13.0981	0.0025	0.0002
Medial Orbitofrontal		0.0000	-5.5541	-0.0013	0.0002
Middle Temporal		0.1345	-1.4967	-0.0003	0.0002
Parahippocampal		0.0000	-5.8646	-0.0019	0.0003
Paracentral		0.0000	-7.4679	-0.0019	0.0002
Pars Opercularis		0.8177	0.2306	0.0000	0.0002
Pars Orbitalis		0.0204	-2.3193	-0.0006	0.0002
Pars Triangularis		0.0000	4.1234	0.0008	0.0002
Pericalcarine		0.0000	16.7879	0.0032	0.0002
Postcentral		0.0000	11.4836	0.0022	0.0002
Posterior Cingulate		0.0003	-3.5882	-0.0008	0.0002
Precentral		0.5754	-0.5601	-0.0001	0.0002
Precuneus		0.0004	3.5401	0.0006	0.0002
Rostral Anterior Cingulate		0.0010	-3.3036	-0.0009	0.0003
Rostral Middle Frontal		0.0000	9.9622	0.0016	0.0002
Superior Frontal		0.0003	3.5757	0.0006	0.0002
Superior Parietal		0.0000	14.1721	0.0026	0.0002
Superior Temporal		0.0000	-8.6738	-0.0018	0.0002
Supramarginal		0.4597	0.7394	0.0001	0.0002
Transverse Temporal		0.0472	1.9843	0.0007	0.0003
Insula		0.0000	-10.7216	-0.0023	0.0002

## Sheet: Supplementary Data 5
Table S5 - associations between neurotransmitter systems and cortical thickness changes in obesity in all samples
Source	Coefficient	P-value	FDR p-value	Neurotransmitter	Dataset
aghourian2017	0.0181	0.9333	0.9333	VAChT	ABCD
alarkurtti2015	0.2272	0.2889	0.7777	D2	ABCD
bedard2019	0.0214	0.9238	0.9333	VAChT_2	ABCD
beliveau2017	-0.1502	0.3935	0.8448	5HT1b	ABCD
beliveau2017	-0.2871	0.1490	0.6916	5HT2a	ABCD
beliveau2017	-0.1663	0.5347	0.8448	5HT1a	ABCD
beliveau2017	0.0698	0.7667	0.8657	5HTT	ABCD
beliveau2017	-0.2767	0.2446	0.7515	5HT4	ABCD
ding2010	0.0728	0.7544	0.8657	NET	ABCD
dubois2015	-0.2872	0.1581	0.6916	mGluR5	ABCD
dukart2018	-0.0782	0.6533	0.8448	GABAa	ABCD
dukart2018	0.0798	0.7549	0.8657	DAT	ABCD
gallezot2010	-0.2197	0.2577	0.7515	5HT1b_2	ABCD
gallezot2017	-0.1499	0.5730	0.8448	H3	ABCD
hesse2017	0.2531	0.1986	0.7515	NET_2	ABCD
hillmer2016	-0.2084	0.4060	0.8448	a4b2 NR	ABCD
jaworska2020	-0.0336	0.8915	0.9333	D2_2	ABCD
kaller2017	-0.1936	0.3452	0.8448	D1	ABCD
kantonen2020	-0.4319	0.0716	0.5466	MOR	ABCD
laurikainen2018	-0.4119	0.0602	0.5466	CB1	ABCD
naganawa2020	-0.1091	0.5074	0.8448	M1	ABCD
norgaard2020	0.0458	0.8096	0.8855	GABAa_2	ABCD
normandin2015	-0.3993	0.0781	0.5466	CB1_2	ABCD
radnakrishnan2018	-0.1387	0.4572	0.8448	5HT6	ABCD
rosaneto	-0.3501	0.0720	0.5466	mGluR5_2	ABCD
sandiego2015	-0.1238	0.6758	0.8448	D2_3	ABCD
sasaki2012	0.1030	0.5000	0.8448	DAT_2	ABCD
savli2012	-0.2720	0.1376	0.6916	5HT2a_2	ABCD
savli2012	0.0912	0.6726	0.8448	5HTT_2	ABCD
savli2012	-0.2324	0.2443	0.7515	5HT1b_3	ABCD
savli2012	-0.1566	0.5556	0.8448	5HT1a_2	ABCD
smart2019	-0.1163	0.5687	0.8448	mGluR5_3	ABCD
smith2017	-0.1138	0.6381	0.8448	D2_4	ABCD
tuominen	0.1049	0.6029	0.8448	VAChT_3	ABCD
turtonen2020	-0.4403	0.0724	0.5466	MOR_2	ABCD
aghourian2017	0.0520	0.7135	0.9620	VAChT	HCP
alarkurtti2015	0.0351	0.7818	0.9620	D2	HCP
bedard2019	0.0578	0.6693	0.9620	VAChT_2	HCP
beliveau2017	-0.2069	0.1338	0.6173	5HT1b	HCP
beliveau2017	-0.0521	0.7175	0.9620	5HT2a	HCP
beliveau2017	0.0060	0.9670	0.9670	5HT1a	HCP
beliveau2017	-0.1596	0.2434	0.8518	5HTT	HCP
beliveau2017	0.0186	0.8981	0.9620	5HT4	HCP
ding2010	-0.0168	0.9070	0.9620	NET	HCP
dubois2015	0.2011	0.1411	0.6173	mGluR5	HCP
dukart2018	-0.0699	0.6045	0.9620	GABAa	HCP
dukart2018	-0.0393	0.7583	0.9620	DAT	HCP
gallezot2010	-0.0419	0.7757	0.9620	5HT1b_2	HCP
gallezot2017	0.1539	0.2838	0.9029	H3	HCP
hesse2017	-0.0639	0.6319	0.9620	NET_2	HCP
hillmer2016	0.0321	0.8471	0.9620	a4b2 NR	HCP
jaworska2020	0.0844	0.4919	0.9620	D2_2	HCP
kaller2017	0.1052	0.4534	0.9620	D1	HCP
kantonen2020	0.3106	0.0371	0.3430	MOR	HCP
laurikainen2018	0.2882	0.0304	0.3430	CB1	HCP
naganawa2020	-0.0198	0.8826	0.9620	M1	HCP
norgaard2020	-0.2019	0.1637	0.6365	GABAa_2	HCP
normandin2015	0.3088	0.0284	0.3430	CB1_2	HCP
radnakrishnan2018	0.0770	0.5510	0.9620	5HT6	HCP
rosaneto	0.2065	0.1357	0.6173	mGluR5_2	HCP
sandiego2015	0.1092	0.4189	0.9620	D2_3	HCP
sasaki2012	0.0076	0.9661	0.9670	DAT_2	HCP
savli2012	0.0606	0.6259	0.9620	5HT2a_2	HCP
savli2012	-0.0883	0.4755	0.9620	5HTT_2	HCP
savli2012	0.0332	0.8188	0.9620	5HT1b_3	HCP
savli2012	0.1224	0.4133	0.9620	5HT1a_2	HCP
smart2019	0.2292	0.1004	0.6173	mGluR5_3	HCP
smith2017	0.1158	0.3723	0.9620	D2_4	HCP
tuominen	0.0377	0.7766	0.9620	VAChT_3	HCP
turtonen2020	0.3106	0.0392	0.3430	MOR_2	HCP
aghourian2017	0.0526	0.7628	0.8908	VAChT	HCPA
alarkurtti2015	0.1174	0.4798	0.8396	D2	HCPA
bedard2019	-0.3084	0.0465	0.1795	VAChT_2	HCPA
beliveau2017	-0.0642	0.6437	0.8908	5HT1b	HCPA
beliveau2017	-0.1976	0.2331	0.5627	5HT2a	HCPA
beliveau2017	-0.3756	0.0193	0.1795	5HT1a	HCPA
beliveau2017	-0.2976	0.0464	0.1795	5HTT	HCPA
beliveau2017	-0.3338	0.0419	0.1795	5HT4	HCPA
ding2010	0.1990	0.2631	0.5755	NET	HCPA
dubois2015	0.1312	0.4216	0.7766	mGluR5	HCPA
dukart2018	0.0900	0.5222	0.8453	GABAa	HCPA
dukart2018	-0.2761	0.0958	0.3048	DAT	HCPA
gallezot2010	0.2790	0.0513	0.1795	5HT1b_2	HCPA
gallezot2017	0.0261	0.8841	0.9101	H3	HCPA
hesse2017	-0.0932	0.5880	0.8576	NET_2	HCPA
hillmer2016	0.0893	0.6654	0.8908	a4b2 NR	HCPA
jaworska2020	-0.4277	0.0104	0.1795	D2_2	HCPA
kaller2017	-0.0510	0.7635	0.8908	D1	HCPA
kantonen2020	-0.0603	0.8028	0.9001	MOR	HCPA
laurikainen2018	0.0797	0.7020	0.8908	CB1	HCPA
naganawa2020	0.1278	0.3777	0.7343	M1	HCPA
norgaard2020	-0.0445	0.7620	0.8908	GABAa_2	HCPA
normandin2015	-0.1084	0.5711	0.8576	CB1_2	HCPA
radnakrishnan2018	0.0077	0.9564	0.9564	5HT6	HCPA
rosaneto	0.1060	0.5313	0.8453	mGluR5_2	HCPA
sandiego2015	-0.3954	0.0216	0.1795	D2_3	HCPA
sasaki2012	-0.3618	0.0282	0.1795	DAT_2	HCPA
savli2012	0.0276	0.8509	0.9025	5HT2a_2	HCPA
savli2012	-0.1384	0.3720	0.7343	5HTT_2	HCPA
savli2012	0.2886	0.0440	0.1795	5HT1b_3	HCPA
savli2012	-0.2591	0.1275	0.3718	5HT1a_2	HCPA
smart2019	0.1843	0.2412	0.5627	mGluR5_3	HCPA
smith2017	-0.4006	0.0142	0.1795	D2_4	HCPA
tuominen	-0.1768	0.2384	0.5627	VAChT_3	HCPA
turtonen2020	-0.0567	0.8229	0.9001	MOR_2	HCPA
aghourian2017	-0.4347	0.1045	0.1829	VAChT	UKB
alarkurtti2015	0.3400	0.1698	0.2620	D2	UKB
bedard2019	-0.5982	0.0037	0.0235	VAChT_2	UKB
beliveau2017	0.1683	0.3816	0.4770	5HT1b	UKB
beliveau2017	-0.1677	0.4909	0.5924	5HT2a	UKB
beliveau2017	-0.7157	0.0003	0.0105	5HT1a	UKB
beliveau2017	-0.4133	0.0798	0.1470	5HTT	UKB
beliveau2017	-0.5693	0.0224	0.0603	5HT4	UKB
ding2010	0.3145	0.2166	0.3032	NET	UKB
dubois2015	-0.1426	0.5924	0.6912	mGluR5	UKB
dukart2018	0.4547	0.0176	0.0548	GABAa	UKB
dukart2018	-0.5820	0.0044	0.0235	DAT	UKB
gallezot2010	0.5709	0.0033	0.0235	5HT1b_2	UKB
gallezot2017	-0.3164	0.2823	0.3800	H3	UKB
hesse2017	-0.0643	0.7936	0.8529	NET_2	UKB
hillmer2016	0.1529	0.6171	0.6968	a4b2 NR	UKB
jaworska2020	-0.5867	0.0011	0.0140	D2_2	UKB
kaller2017	-0.3082	0.1722	0.2620	D1	UKB
kantonen2020	-0.6222	0.0188	0.0548	MOR	UKB
laurikainen2018	0.0210	0.9409	0.9685	CB1	UKB
naganawa2020	0.3754	0.0555	0.1079	M1	UKB
norgaard2020	0.6039	0.0047	0.0235	GABAa_2	UKB
normandin2015	-0.5122	0.0465	0.1017	CB1_2	UKB
radnakrishnan2018	0.2871	0.1920	0.2800	5HT6	UKB
rosaneto	-0.0090	0.9685	0.9685	mGluR5_2	UKB
sandiego2015	-0.6251	0.0090	0.0350	D2_3	UKB
sasaki2012	-0.2141	0.3095	0.4012	DAT_2	UKB
savli2012	0.3026	0.1670	0.2620	5HT2a_2	UKB
savli2012	-0.4268	0.0530	0.1079	5HTT_2	UKB
savli2012	0.5407	0.0143	0.0500	5HT1b_3	UKB
savli2012	-0.6925	0.0012	0.0140	5HT1a_2	UKB
smart2019	-0.0681	0.8041	0.8529	mGluR5_3	UKB
smith2017	-0.5723	0.0078	0.0341	D2_4	UKB
tuominen	-0.4290	0.0389	0.0908	VAChT_3	UKB
turtonen2020	-0.5871	0.0387	0.0908	MOR_2	UKB
